# Supplementary material for: Capillary Blood Recovery Variables in Young Swimmers: An Observational Case Study
Source: Int J Environ Res Public Health. 2022 Jul 14;19(14):8580. doi: 10.3390/ijerph19148580 (PMC9318784; doi:10.3390/ijerph19148580)
Supplement: Supplementary file 1 [file ijerph-19-08580-s001.zip]

Archive with 1 entries (1 files):
- ijerph-1768756-supplementary.pdf
